# Supplementary material for: Structural Analysis of the Putative Succinyl-Diaminopimelic Acid Desuccinylase DapE from Campylobacter jejuni: Captopril-Mediated Structural Stabilization
Source: Curr Issues Mol Biol. 2025 Dec 12;47(12):1035. doi: 10.3390/cimb47121035 (PMC12731327; doi:10.3390/cimb47121035)
Supplement: Supplementary file 1 [file cimb-47-01035-s001.zip]

Archive with 1 entries (1 files):
- cimb-4013436-supplementary.pdf
